# Supplementary material for: Dynamic Modulation of SO2 Atmosphere for Enhanced Fresh-Keeping of Grapes Using a Novel Starch-Based Biodegradable Foam Packaging
Source: Foods. 2023 May 31;12(11):2222. doi: 10.3390/foods12112222 (PMC10253046; doi:10.3390/foods12112222)
Supplement: Supplementary file 1 [file foods-12-02222-s001.zip]

Archive with 1 entries (1 files):
- foods-2393432-supplementary.pdf
